# Supplementary material for: Acute Effect of Caffeine on the Synthesis of Pro-Inflammatory Cytokines in the Hypothalamus and Choroid Plexus during Endotoxin-Induced Inflammation in a Female Sheep Model
Source: Int J Mol Sci. 2021 Dec 8;22(24):13237. doi: 10.3390/ijms222413237 (PMC8706723; doi:10.3390/ijms222413237)
Supplement: Supplementary file 1 [file ijms-22-13237-s001.zip]

Archive with 1 entries (1 files):
- ijms-1490979-supp-proof done.pdf
